# Supplementary material for: A real-time quantitative polymerase chain reaction for the specific detection of Hammondia hammondi and its differentiation from Toxoplasma gondii
Source: Parasit Vectors. 2021 Jan 25;14:78. doi: 10.1186/s13071-020-04571-8 (PMC7830817; doi:10.1186/s13071-020-04571-8)
Supplement: Supplementary file 5 — Additional file 5: Table S5. Hham-qPCR1 results on tissues of 28 GKO mice infected with H. hammondi for varying time periods (days post-infection; DPI). For infection, different H. hammondi strains and doses were used. [file 13071_2020_4571_MOESM5_ESM.xlsx]

## Sheet: Hham_20201015
	Additional file 5: Table S5. Hham-qPCR1 results on tissues of 28 GKO mice infected with H. hammondi for varying time periods (days post infection, DPI). For the infection, different H. hammondi strains and doses were used.
V-No.	P-No.	D-No.	Tissue	TissueAbreviation	Ct-Hham-qPCR1	DPI	DPI_Period	Dose	Isolate	Tissue_DPI_Period
FLI-11-17_V6-3	P18_3009	D190008	Brain	Bra	29.11	42	42	190000	P18_375	Bra_42
FLI-11-17_V6-3	P18_3010	D190009	Heart	Hrt	22.29	42	42	190000	P18_375	Hrt_42
FLI-11-17_V6-3	P18_3011	D190010	Lung	Lun	23.23	42	42	190000	P18_375	Lun_42
FLI-11-17_V6-3	P18_3012	D190011	Liver	Liv	30.33	42	42	190000	P18_375	Liv_42
FLI-11-17_V6-3	P18_3013	D190012	Kidney	Kid	30.8	42	42	190000	P18_375	Kid_42
FLI-11-17_V6-3	P18_3014	D190013	Speen	Spl	27.24	42	42	190000	P18_375	Spl_42
FLI-11-17_V6-3	P18_3015	D190014	Tongue	Ton	18.87	42	42	190000	P18_375	Ton_42
FLI-11-17_V6-3	P18_3016	D190134	Buccal-muscle	Buc	17.8	42	42	190000	P18_375	Buc_42
FLI-11-17_V6-3	P18_3017	D190016	Forelimb-proximal	FLp	16.95	42	42	190000	P18_375	FLp_42
FLI-11-17_V6-3	P18_3018	D190017	Foreleg-distal	FLd	16.28	42	42	190000	P18_375	FLd_42
FLI-11-17_V6-3	P18_3019	D190018	Hindlimp-proximal	HLp	15.59	42	42	190000	P18_375	HLp_42
FLI-11-17_V6-3	P18_3020	D190135	Hindlimp-distal	HLd	15.34	42	42	190000	P18_375	HLd_42
FLI-11-17_V6-3	P18_3021	D190020	Diaphragm	Dia	16.83	42	42	190000	P18_375	Dia_42
FLI-11-17_V6-4	P18_3024	D190021DNAfehlt	Brain	Bra	NA	42	42	190000	P18_375	Bra_42
FLI-11-17_V6-4	P18_3025	D190022	Heart	Hrt	19.91	42	42	190000	P18_375	Hrt_42
FLI-11-17_V6-4	P18_3026	D190023	Lung	Lun	19.98	42	42	190000	P18_375	Lun_42
FLI-11-17_V6-4	P18_3027	D190024	Liver	Liv	30.33	42	42	190000	P18_375	Liv_42
FLI-11-17_V6-4	P18_3028	D190025	Kidney	Kid	32.19	42	42	190000	P18_375	Kid_42
FLI-11-17_V6-4	P18_3029	D190026	Speen	Spl	26.42	42	42	190000	P18_375	Spl_42
FLI-11-17_V6-4	P18_3030	D190027	Tongue	Ton	17.84	42	42	190000	P18_375	Ton_42
FLI-11-17_V6-4	P18_3031	D190028	Buccal-muscle	Buc	14.16	42	42	190000	P18_375	Buc_42
FLI-11-17_V6-4	P18_3032	D190029	Forelimb-proximal	FLp	15.41	42	42	190000	P18_375	FLp_42
FLI-11-17_V6-4	P18_3033	D190030	Foreleg-distal	FLd	14.65	42	42	190000	P18_375	FLd_42
FLI-11-17_V6-4	P18_3034	D190032	Hindlimp-proximal	HLp	15.26	42	42	190000	P18_375	HLp_42
FLI-11-17_V6-4	P18_3035	D190033	Hindlimp-distal	HLd	15.38	42	42	190000	P18_375	HLd_42
FLI-11-17_V6-4	P18_3036	D190034	Diaphragm	Dia	15.52	42	42	190000	P18_375	Dia_42
FLI-11-17_V6-5	P18_3039	D190035	Brain	Bra	25	42	42	4400000	P18_2097	Bra_42
FLI-11-17_V6-5	P18_3040	D190036	Heart	Hrt	17.92	42	42	4400000	P18_2097	Hrt_42
FLI-11-17_V6-5	P18_3041	D190037	Lung	Lun	20.23	42	42	4400000	P18_2097	Lun_42
FLI-11-17_V6-5	P18_3042	D190038	Liver	Liv	30.01	42	42	4400000	P18_2097	Liv_42
FLI-11-17_V6-5	P18_3043	D190039	Kidney	Kid	30.21	42	42	4400000	P18_2097	Kid_42
FLI-11-17_V6-5	P18_3044	D190040	Speen	Spl	26.21	42	42	4400000	P18_2097	Spl_42
FLI-11-17_V6-5	P18_3045	D190041	Tongue	Ton	17.35	42	42	4400000	P18_2097	Ton_42
FLI-11-17_V6-5	P18_3046	D190042	Buccal-muscle	Buc	19.42	42	42	4400000	P18_2097	Buc_42
FLI-11-17_V6-5	P18_3047	D190043	Forelimb-proximal	FLp	13.05	42	42	4400000	P18_2097	FLp_42
FLI-11-17_V6-5	P18_3049	D190044	Hindlimp-proximal	HLp	13.94	42	42	4400000	P18_2097	HLp_42
FLI-11-17_V6-5	P18_3050	D190045	Hindlimp-distal	HLd	13.42	42	42	4400000	P18_2097	HLd_42
FLI-11-17_V6-5	P18_3051	D190046	Diaphragm	Dia	14.65	42	42	4400000	P18_2097	Dia_42
FLI-11-17_V6-6	P18_3054	D190047	Brain	Bra	25.47	42	42	4400000	P18_2097	Bra_42
FLI-11-17_V6-6	P18_3055	D190048	Heart	Hrt	16.62	42	42	4400000	P18_2097	Hrt_42
FLI-11-17_V6-6	P18_3056	D190049	Lung	Lun	19.57	42	42	4400000	P18_2097	Lun_42
FLI-11-17_V6-6	P18_3057	D190050	Liver	Liv	29.94	42	42	4400000	P18_2097	Liv_42
FLI-11-17_V6-6	P18_3058	D190051	Kidney	Kid	29.05	42	42	4400000	P18_2097	Kid_42
FLI-11-17_V6-6	P18_3059	D190081	Speen	Spl	26.93	42	42	4400000	P18_2097	Spl_42
FLI-11-17_V6-6	P18_3060	D190082	Tongue	Ton	14.64	42	42	4400000	P18_2097	Ton_42
FLI-11-17_V6-6	P18_3061	D190083	Buccal-muscle	Buc	12.98	42	42	4400000	P18_2097	Buc_42
FLI-11-17_V6-6	P18_3062	D190084	Forelimb-proximal	FLp	12.93	42	42	4400000	P18_2097	FLp_42
FLI-11-17_V6-6	P18_3063	D190085	Foreleg-distal	FLd	13.19	42	42	4400000	P18_2097	FLd_42
FLI-11-17_V6-6	P18_3064	D190086	Hindlimp-proximal	HLp	13.42	42	42	4400000	P18_2097	HLp_42
FLI-11-17_V6-6	P18_3065	D190087	Hindlimp-distal	HLd	13.19	42	42	4400000	P18_2097	HLd_42
FLI-11-17_V6-6	P18_3066	D190088	Diaphragm	Dia	12.68	42	42	4400000	P18_2097	Dia_42
FLI-11-17_V7-1	P18_3267	D190089	Brain	Bra	41.93	6	6	215000	P18_1330	Bra_6
FLI-11-17_V7-1	P18_3268	D190090	Heart	Hrt	23.48	6	6	215000	P18_1330	Hrt_6
FLI-11-17_V7-1	P18_3269	D190091	Liver	Lun	25.11	6	6	215000	P18_1330	Lun_6
FLI-11-17_V7-1	P18_3270	D190092	Lung	Liv	21.69	6	6	215000	P18_1330	Liv_6
FLI-11-17_V7-1	P18_3271	D190093	Kidney	Kid	26.32	6	6	215000	P18_1330	Kid_6
FLI-11-17_V7-1	P18_3272	D190094	Speen	Spl	21.49	6	6	215000	P18_1330	Spl_6
FLI-11-17_V7-1	P18_3273	D190095	Tongue	Ton	26.98	6	6	215000	P18_1330	Ton_6
FLI-11-17_V7-1	P18_3274	D190136	Buccal-muscle	Buc	27.08	6	6	215000	P18_1330	Buc_6
FLI-11-17_V7-1	P18_3275	D190097	Forelimb-proximal	FLp	24.7	6	6	215000	P18_1330	FLp_6
FLI-11-17_V7-1	P18_3276	D190098	Foreleg-distal	FLd	25.22	6	6	215000	P18_1330	FLd_6
FLI-11-17_V7-1	P18_3277	D190099	Hindlimp-proximal	HLp	27.28	6	6	215000	P18_1330	HLp_6
FLI-11-17_V7-1	P18_3278	D190100	Hindlimp-distal	HLd	27.24	6	6	215000	P18_1330	HLd_6
FLI-11-17_V7-1	P18_3279	D190101	Diaphragm	Dia	25.31	6	6	215000	P18_1330	Dia_6
FLI-11-17_V7-2	P18_3283	D190102	Brain	Bra	31.1	6	6	215000	P18_1330	Bra_6
FLI-11-17_V7-2	P18_3284	D190103	Heart	Hrt	24.13	6	6	215000	P18_1330	Hrt_6
FLI-11-17_V7-2	P18_3285	D190110	Liver	Lun	27.25	6	6	215000	P18_1330	Lun_6
FLI-11-17_V7-2	P18_3286	D190111	Lung	Liv	22.42	6	6	215000	P18_1330	Liv_6
FLI-11-17_V7-2	P18_3287	D190213	Kidney	Kid	26.44	6	6	215000	P18_1330	Kid_6
FLI-11-17_V7-2	P18_3288	D190113	Speen	Spl	24.25	6	6	215000	P18_1330	Spl_6
FLI-11-17_V7-2	P18_3289	D190214	Tongue	Ton	26.5	6	6	215000	P18_1330	Ton_6
FLI-11-17_V7-2	P18_3290	D190215	Buccal-muscle	Buc	26.82	6	6	215000	P18_1330	Buc_6
FLI-11-17_V7-2	P18_3291	D190216	Forelimb-proximal	FLp	23.9	6	6	215000	P18_1330	FLp_6
FLI-11-17_V7-2	P18_3292	D190217	Foreleg-distal	FLd	25.57	6	6	215000	P18_1330	FLd_6
FLI-11-17_V7-2	P18_3293	D190218	Hindlimp-proximal	HLp	27.12	6	6	215000	P18_1330	HLp_6
FLI-11-17_V7-2	P18_3294	D190219	Hindlimp-distal	HLd	26.58	6	6	215000	P18_1330	HLd_6
FLI-11-17_V7-3	P18_3299	D190220	Brain	Bra	28.51	6	6	215000	P18_1330	Bra_6
FLI-11-17_V7-3	P18_3300	D200415	Heart	Hrt	23.01	6	6	215000	P18_1330	Hrt_6
FLI-11-17_V7-3	P18_3301	D190123	Liver	Lun	29.28	6	6	215000	P18_1330	Lun_6
FLI-11-17_V7-3	P18_3302	D190124	Lung	Liv	22.36	6	6	215000	P18_1330	Liv_6
FLI-11-17_V7-3	P18_3303	D190222	Kidney	Kid	27	6	6	215000	P18_1330	Kid_6
FLI-11-17_V7-3	P18_3304	D190126	Speen	Spl	22.42	6	6	215000	P18_1330	Spl_6
FLI-11-17_V7-3	P18_3305	D190223	Tongue	Ton	28.09	6	6	215000	P18_1330	Ton_6
FLI-11-17_V7-3	P18_3306	D190224	Buccal-muscle	Buc	26.09	6	6	215000	P18_1330	Buc_6
FLI-11-17_V7-3	P18_3307	D190225	Forelimb-proximal	FLp	27.24	6	6	215000	P18_1330	FLp_6
FLI-11-17_V7-3	P18_3309	D190255	Hindlimp-proximal	HLp	26.04	6	6	215000	P18_1330	HLp_6
FLI-11-17_V7-3	P18_3310	D190227	Hindlimp-distal	HLd	26.74	6	6	215000	P18_1330	HLd_6
FLI-11-17_V7-3	P18_3311	D190139	Diaphragm	Dia	24.38	6	6	215000	P18_1330	Dia_6
FLI-11-17_V7-4	P18_3315	D190140	Brain	Bra	45	6	6	215000	P18_1330	Bra_6
FLI-11-17_V7-4	P18_3316	D190141	Heart	Hrt	33.09	6	6	215000	P18_1330	Hrt_6
FLI-11-17_V7-4	P18_3317	D190142	Liver	Lun	33.03	6	6	215000	P18_1330	Lun_6
FLI-11-17_V7-4	P18_3318	D190143	Lung	Liv	33.56	6	6	215000	P18_1330	Liv_6
FLI-11-17_V7-4	P18_3319	D190144	Kidney	Kid	45	6	6	215000	P18_1330	Kid_6
FLI-11-17_V7-4	P18_3320	D190145	Speen	Spl	32.5	6	6	215000	P18_1330	Spl_6
FLI-11-17_V7-4	P18_3321	D190146	Tongue	Ton	45	6	6	215000	P18_1330	Ton_6
FLI-11-17_V7-4	P18_3322	D190147	Buccal-muscle	Buc	36.05	6	6	215000	P18_1330	Buc_6
FLI-11-17_V7-4	P18_3323	D190148	Forelimb-proximal	FLp	45	6	6	215000	P18_1330	FLp_6
FLI-11-17_V7-4	P18_3324	D190149	Foreleg-distal	FLd	45	6	6	215000	P18_1330	FLd_6
FLI-11-17_V7-4	P18_3325	D190150	Hindlimp-proximal	HLp	45	6	6	215000	P18_1330	HLp_6
FLI-11-17_V7-4	P18_3326	D190151	Hindlimp-distal	HLd	45	6	6	215000	P18_1330	HLd_6
FLI-11-17_V7-4	P18_3327	D190152	Diaphragm	Dia	45	6	6	215000	P18_1330	Dia_6
FLI-11-17_V7-5	P18_3331	D190153	Brain	Bra	32.5	3	3	215000	P18_1330	Bra_3
FLI-11-17_V7-5	P18_3332	D190154	Heart	Hrt	27.49	3	3	215000	P18_1330	Hrt_3
FLI-11-17_V7-5	P18_3333	D190155	Liver	Lun	27.66	3	3	215000	P18_1330	Lun_3
FLI-11-17_V7-5	P18_3334	D190156	Lung	Liv	26.41	3	3	215000	P18_1330	Liv_3
FLI-11-17_V7-5	P18_3335	D190164	Kidney	Kid	30.02	3	3	215000	P18_1330	Kid_3
FLI-11-17_V7-5	P18_3336	D190165	Speen	Spl	25.4	3	3	215000	P18_1330	Spl_3
FLI-11-17_V7-5	P18_3337	D190166	Tongue	Ton	45	3	3	215000	P18_1330	Ton_3
FLI-11-17_V7-5	P18_3338	D190167	Buccal-muscle	Buc	45	3	3	215000	P18_1330	Buc_3
FLI-11-17_V7-5	P18_3339	D190168	Forelimb-proximal	FLp	32.88	3	3	215000	P18_1330	FLp_3
FLI-11-17_V7-5	P18_3340	D190169	Foreleg-distal	FLd	32.77	3	3	215000	P18_1330	FLd_3
FLI-11-17_V7-5	P18_3341	D190170	Hindlimp-proximal	HLp	32.54	3	3	215000	P18_1330	HLp_3
FLI-11-17_V7-5	P18_3342	D190256	Hindlimp-distal	HLd	45	3	3	215000	P18_1330	HLd_3
FLI-11-17_V7-5	P18_3343	D190172	Diaphragm	Dia	32.25	3	3	215000	P18_1330	Dia_3
FLI-11-17_V7-6	P18_3347	D190173	Brain	Bra	32.84	3	3	215000	P18_1330	Bra_3
FLI-11-17_V7-6	P18_3348	D190174	Heart	Hrt	27.06	3	3	215000	P18_1330	Hrt_3
FLI-11-17_V7-6	P18_3349	D190175	Liver	Lun	28.34	3	3	215000	P18_1330	Lun_3
FLI-11-17_V7-6	P18_3350	D190176	Lung	Liv	24.67	3	3	215000	P18_1330	Liv_3
FLI-11-17_V7-6	P18_3351	D190177	Kidney	Kid	28.83	3	3	215000	P18_1330	Kid_3
FLI-11-17_V7-6	P18_3352	D190178	Speen	Spl	23.91	3	3	215000	P18_1330	Spl_3
FLI-11-17_V7-6	P18_3353	D190179	Tongue	Ton	45	3	3	215000	P18_1330	Ton_3
FLI-11-17_V7-6	P18_3354	D190180	Buccal-muscle	Buc	33.02	3	3	215000	P18_1330	Buc_3
FLI-11-17_V7-6	P18_3355	D190181	Forelimb-proximal	FLp	30.07	3	3	215000	P18_1330	FLp_3
FLI-11-17_V7-6	P18_3356	D190182	Foreleg-distal	FLd	30.33	3	3	215000	P18_1330	FLd_3
FLI-11-17_V7-6	P18_3357	D190232	Hindlimp-proximal	HLp	30.79	3	3	215000	P18_1330	HLp_3
FLI-11-17_V7-6	P18_3358	D190184	Hindlimp-distal	HLd	45	3	3	215000	P18_1330	HLd_3
FLI-11-17_V7-6	P18_3359	D190185	Diaphragm	Dia	29.34	3	3	215000	P18_1330	Dia_3
FLI-11-17_V7-7	P18_3363	D190186	Brain	Bra	45	3	3	215000	P18_1330	Bra_3
FLI-11-17_V7-7	P18_3364	D190188	Heart	Hrt	27.93	3	3	215000	P18_1330	Hrt_3
FLI-11-17_V7-7	P18_3365	D190189	Liver	Lun	26.56	3	3	215000	P18_1330	Lun_3
FLI-11-17_V7-7	P18_3366	D190190	Lung	Liv	26.78	3	3	215000	P18_1330	Liv_3
FLI-11-17_V7-7	P18_3367	D190191	Kidney	Kid	29.89	3	3	215000	P18_1330	Kid_3
FLI-11-17_V7-7	P18_3368	D190192	Speen	Spl	25.11	3	3	215000	P18_1330	Spl_3
FLI-11-17_V7-7	P18_3369	D190193	Tongue	Ton	32.88	3	3	215000	P18_1330	Ton_3
FLI-11-17_V7-7	P18_3370	D190194	Buccal-muscle	Buc	33.2	3	3	215000	P18_1330	Buc_3
FLI-11-17_V7-7	P18_3371	D190195	Forelimb-proximal	FLp	28.32	3	3	215000	P18_1330	FLp_3
FLI-11-17_V7-7	P18_3372	D190196	Foreleg-distal	FLd	33.45	3	3	215000	P18_1330	FLd_3
FLI-11-17_V7-7	P18_3373	D190197	Hindlimp-proximal	HLp	30.43	3	3	215000	P18_1330	HLp_3
FLI-11-17_V7-7	P18_3374	D190198	Hindlimp-distal	HLd	33.52	3	3	215000	P18_1330	HLd_3
FLI-11-17_V7-7	P18_3375	D190199	Diaphragm	Dia	27.37	3	3	215000	P18_1330	Dia_3
FLI-11-17_V7-8	P18_3379	D190200	Brain	Bra	45	3	3	215000	P18_1330	Bra_3
FLI-11-17_V7-8	P18_3380	D190201	Heart	Hrt	25.39	3	3	215000	P18_1330	Hrt_3
FLI-11-17_V7-8	P18_3381	D190202	Liver	Lun	25.82	3	3	215000	P18_1330	Lun_3
FLI-11-17_V7-8	P18_3382	D190203	Lung	Liv	25.19	3	3	215000	P18_1330	Liv_3
FLI-11-17_V7-8	P18_3383	D190204	Kidney	Kid	28.37	3	3	215000	P18_1330	Kid_3
FLI-11-17_V7-8	P18_3384	D190205	Speen	Spl	23.91	3	3	215000	P18_1330	Spl_3
FLI-11-17_V7-8	P18_3385	D190206	Tongue	Ton	32.37	3	3	215000	P18_1330	Ton_3
FLI-11-17_V7-8	P18_3386	D190207	Buccal-muscle	Buc	32.5	3	3	215000	P18_1330	Buc_3
FLI-11-17_V7-8	P18_3387	D190208	Forelimb-proximal	FLp	29.84	3	3	215000	P18_1330	FLp_3
FLI-11-17_V7-8	P18_3388	D190209	Foreleg-distal	FLd	30.43	3	3	215000	P18_1330	FLd_3
FLI-11-17_V7-8	P18_3389	D190210	Hindlimp-proximal	HLp	31.84	3	3	215000	P18_1330	HLp_3
FLI-11-17_V7-8	P18_3390	D190257	Hindlimp-distal	HLd	31.09	3	3	215000	P18_1330	HLd_3
FLI-2-13_V79-1	P16-519	D180003	Tongue	Ton	19.23	115	74-186	10000	P15-3653	Ton_74-186
FLI-2-13_V79-1	P16-519	D180004	Hindlimp-proximal	HLp	19.6	115	74-186	10000	P15-3653	HLp_74-186
FLI-2-13_V79-1	P16-519	D180005	Buccal-muscle	Buc	19.63	115	74-186	10000	P15-3653	Buc_74-186
FLI-2-13_V79-1	P16-519	D180006	Diaphragm	Dia	20.3	115	74-186	10000	P15-3653	Dia_74-186
FLI-2-13_V79-1	P16-519	D180007	Heart	Hrt	21.97	115	74-186	10000	P15-3653	Hrt_74-186
FLI-2-13_V79-1	P16-519	D180008	Lung	Lun	24.85	115	74-186	10000	P15-3653	Lun_74-186
FLI-2-13_V79-1	P16-519	D180009	Brain	Bra	30.12	115	74-186	10000	P15-3653	Bra_74-186
FLI-2-13_V79-1	P16-519	D180010	Liver	Liv	32.21	115	74-186	10000	P15-3653	Liv_74-186
FLI-2-13_V79-1	P16-519	D180011	Speen	Spl	33.21	115	74-186	10000	P15-3653	Spl_74-186
FLI-2-13_V79-1	P16-519	D180012	Kidney	Kid	37.62	115	74-186	10000	P15-3653	Kid_74-186
FLI-2-13_V79-2	P16-520	D180013	Buccal-muscle	Buc	18.9	115	74-186	10000	P15-3653	Buc_74-186
FLI-2-13_V79-2	P16-520	D180014	Tongue	Ton	21.34	115	74-186	10000	P15-3653	Ton_74-186
FLI-2-13_V79-2	P16-520	D180015	Diaphragm	Dia	22.14	115	74-186	10000	P15-3653	Dia_74-186
FLI-2-13_V79-2	P16-520	D180016	Hindlimp-proximal	HLp	23.14	115	74-186	10000	P15-3653	HLp_74-186
FLI-2-13_V79-2	P16-520	D180017	Heart	Hrt	24.03	115	74-186	10000	P15-3653	Hrt_74-186
FLI-2-13_V79-2	P16-520	D180018	Lung	Lun	27.04	115	74-186	10000	P15-3653	Lun_74-186
FLI-2-13_V79-2	P16-520	D180019	Liver	Liv	30.82	115	74-186	10000	P15-3653	Liv_74-186
FLI-2-13_V79-2	P16-520	D180020	Kidney	Kid	31.26	115	74-186	10000	P15-3653	Kid_74-186
FLI-2-13_V79-2	P16-520	D180021	Brain	Bra	31.59	115	74-186	10000	P15-3653	Bra_74-186
FLI-2-13_V79-2	P16-520	D180022	Speen	Spl	35.01	115	74-186	10000	P15-3653	Spl_74-186
K139-1	NA	D9570	Brain	Bra	36.85	272	272	1000	HH-Iran2010	Bra_272
K139-1	NA	D9571	Heart	Hrt	25.44	272	272	1000	HH-Iran2010	Hrt_272
K139-1	NA	D9572	Lung	Lun	45	272	272	1000	HH-Iran2010	Lun_272
K139-1	NA	D9573	Liver	Liv	45	272	272	1000	HH-Iran2010	Liv_272
K139-1	NA	D9574	Kidney	Kid	45	272	272	1000	HH-Iran2010	Kid_272
K139-1	NA	D9575	Speen	Spl	38.99	272	272	1000	HH-Iran2010	Spl_272
K139-1	NA	D9576	Hindlimp-proximal	HLp	25.68	272	272	1000	HH-Iran2010	HLp_272
K139-2	NA	D9577	Brain	Bra	45	272	272	1000	HH-Iran2010	Bra_272
K139-2	NA	D9578	Heart	Hrt	29.52	272	272	1000	HH-Iran2010	Hrt_272
K139-2	NA	D9579	Lung	Lun	28.58	272	272	1000	HH-Iran2010	Lun_272
K139-2	NA	D9580	Liver	Liv	45	272	272	1000	HH-Iran2010	Liv_272
K139-2	NA	D9581	Kidney	Kid	45	272	272	1000	HH-Iran2010	Kid_272
K139-2	NA	D9582	Speen	Spl	45	272	272	1000	HH-Iran2010	Spl_272
K139-2	NA	D9583	Hindlimp-proximal	HLp	25.36	272	272	1000	HH-Iran2010	HLp_272
K142-1	NA	D9584	Brain	Bra	27.13	186	74-186	1000	HH-Iran2010	Bra_74-186
K142-1	NA	D9585	Heart	Hrt	20.22	186	74-186	1000	HH-Iran2010	Hrt_74-186
K142-1	NA	D9586	Lung	Lun	22.24	186	74-186	1000	HH-Iran2010	Lun_74-186
K142-1	NA	D9587	Liver	Liv	33.46	186	74-186	1000	HH-Iran2010	Liv_74-186
K142-1	NA	D9588	Kidney	Kid	26.6	186	74-186	1000	HH-Iran2010	Kid_74-186
K142-1	NA	D9589	Speen	Spl	33.28	186	74-186	1000	HH-Iran2010	Spl_74-186
K142-1	NA	D9590	Hindlimp-proximal	HLp	18.58	186	74-186	1000	HH-Iran2010	HLp_74-186
K142-2	NA	D9591	Brain	Bra	26.66	74	74-186	1000	HH-Iran2010	Bra_74-186
K142-2	NA	D9592	Heart	Hrt	20.13	74	74-186	1000	HH-Iran2010	Hrt_74-186
K142-2	NA	D9593	Lung	Lun	23.04	74	74-186	1000	HH-Iran2010	Lun_74-186
K142-2	NA	D9594	Liver	Liv	27.19	74	74-186	1000	HH-Iran2010	Liv_74-186
K142-2	NA	D9595	Kidney	Kid	28.05	74	74-186	1000	HH-Iran2010	Kid_74-186
K142-2	NA	D9596	Speen	Spl	28.44	74	74-186	1000	HH-Iran2010	Spl_74-186
K142-2	NA	D9597	Hindlimp-proximal	HLp	15.03	74	74-186	1000	HH-Iran2010	HLp_74-186
FLI-11-17_V5-1	P18/2255	D180724	Brain	Bra	19.29	42	42	1200000	P17_2789	Bra_42
FLI-11-17_V5-1	P18/2256	D180725	Heart	Hrt	15.23	42	42	1200000	P17_2789	Hrt_42
FLI-11-17_V5-1	P18/2257	D180726	Lung	Lun	17.24	42	42	1200000	P17_2789	Lun_42
FLI-11-17_V5-1	P18/2258	D180727	Liver	Liv	25.58	42	42	1200000	P17_2789	Liv_42
FLI-11-17_V5-1	P18/2259	D180728	Kidney	Kid	25.63	42	42	1200000	P17_2789	Kid_42
FLI-11-17_V5-1	P18/2260	D180729	Speen	Spl	25.2	42	42	1200000	P17_2789	Spl_42
FLI-11-17_V5-1	P18/2261	D180730	Tongue	Ton	13.37	42	42	1200000	P17_2789	Ton_42
FLI-11-17_V5-1	P18/2262	D180731	Buccal-muscle	Buc	12.57	42	42	1200000	P17_2789	Buc_42
FLI-11-17_V5-1	P18/2263	D180732	Forelimb-proximal	FLp	11.08	42	42	1200000	P17_2789	FLp_42
FLI-11-17_V5-1	P18/2264	D180733	Foreleg-distal	FLd	11.4	42	42	1200000	P17_2789	FLd_42
FLI-11-17_V5-1	P18/2265	D180734	Hindlimp-proximal	HLp	10.65	42	42	1200000	P17_2789	HLp_42
FLI-11-17_V5-1	P18/2266	D180735	Hindlimp-distal	HLd	11.2	42	42	1200000	P17_2789	HLd_42
FLI-11-17_V5-1	P18/2267	D180736	Diaphragm	Dia	18.4	42	42	1200000	P17_2789	Dia_42
FLI-11-17_V5-2	P18/2268	D180737	Brain	Bra	22.43	42	42	1200000	P17_2789	Bra_42
FLI-11-17_V5-2	P18/2269	D180738	Heart	Hrt	15.04	42	42	1200000	P17_2789	Hrt_42
FLI-11-17_V5-2	P18/2270	D180739	Lung	Lun	18.06	42	42	1200000	P17_2789	Lun_42
FLI-11-17_V5-2	P18/2271	D180740	Liver	Liv	26.14	42	42	1200000	P17_2789	Liv_42
FLI-11-17_V5-2	P18/2272	D180741	Kidney	Kid	26.46	42	42	1200000	P17_2789	Kid_42
FLI-11-17_V5-2	P18/2273	D180742	Speen	Spl	24.45	42	42	1200000	P17_2789	Spl_42
FLI-11-17_V5-2	P18/2274	D180743	Tongue	Ton	13.45	42	42	1200000	P17_2789	Ton_42
FLI-11-17_V5-2	P18/2275	D180744	Buccal-muscle	Buc	11.31	42	42	1200000	P17_2789	Buc_42
FLI-11-17_V5-2	P18/2276	D180745	Forelimb-proximal	FLp	10	42	42	1200000	P17_2789	FLp_42
FLI-11-17_V5-2	P18/2277	D180746	Foreleg-distal	FLd	10.29	42	42	1200000	P17_2789	FLd_42
FLI-11-17_V5-2	P18/2278	D180772	Hindlimp-proximal	HLp	12.41	42	42	1200000	P17_2789	HLp_42
FLI-11-17_V5-2	P18/2279	D180773	Hindlimp-distal	HLd	12.14	42	42	1200000	P17_2789	HLd_42
FLI-11-17_V5-2	P18/2280	D180774	Diaphragm	Dia	11.69	42	42	1200000	P17_2789	Dia_42
FLI-11-17_V5-3	P18/2281	D180775	Brain	Bra	24.74	42	42	20000	P17_2842	Bra_42
FLI-11-17_V5-3	P18/2282	D180776	Heart	Hrt	16.68	42	42	20000	P17_2842	Hrt_42
FLI-11-17_V5-3	P18/2283	D180777	Lung	Lun	20.48	42	42	20000	P17_2842	Lun_42
FLI-11-17_V5-3	P18/2284	D180778	Liver	Liv	27.22	42	42	20000	P17_2842	Liv_42
FLI-11-17_V5-3	P18/2285	D180779	Kidney	Kid	29.82	42	42	20000	P17_2842	Kid_42
FLI-11-17_V5-3	P18/2286	D180780	Speen	Spl	24.06	42	42	20000	P17_2842	Spl_42
FLI-11-17_V5-3	P18/2287	D180781	Tongue	Ton	16.68	42	42	20000	P17_2842	Ton_42
FLI-11-17_V5-3	P18/2288	D180782	Buccal-muscle	Buc	13.35	42	42	20000	P17_2842	Buc_42
FLI-11-17_V5-3	P18/2289	D180783	Forelimb-proximal	FLp	12.45	42	42	20000	P17_2842	FLp_42
FLI-11-17_V5-3	P18/2290	D180784	Foreleg-distal	FLd	12.87	42	42	20000	P17_2842	FLd_42
FLI-11-17_V5-3	P18/2291	D180785	Hindlimp-proximal	HLp	14.6	42	42	20000	P17_2842	HLp_42
FLI-11-17_V5-3	P18/2292A	D180786	Hindlimp-distal	HLd	13.68	42	42	20000	P17_2842	HLd_42
FLI-11-17_V5-3	P18/2292B	D180787	Diaphragm	Dia	13.48	42	42	20000	P17_2842	Dia_42
FLI-11-17_V5-4	P18/2293	D180788	Brain	Bra	24.79	42	42	20000	P17_2842	Bra_42
FLI-11-17_V5-4	P18/2294	D180789	Heart	Hrt	16.11	42	42	20000	P17_2842	Hrt_42
FLI-11-17_V5-4	P18/2295	D180790	Lung	Lun	18.76	42	42	20000	P17_2842	Lun_42
FLI-11-17_V5-4	P18/2296	D180791	Liver	Liv	27.05	42	42	20000	P17_2842	Liv_42
FLI-11-17_V5-4	P18/2297	D180792	Kidney	Kid	27.91	42	42	20000	P17_2842	Kid_42
FLI-11-17_V5-4	P18/2298	D180793	Speen	Spl	24.15	42	42	20000	P17_2842	Spl_42
FLI-11-17_V5-4	P18/2299	D180812	Tongue	Ton	17.77	42	42	20000	P17_2842	Ton_42
FLI-11-17_V5-4	P18/2300	D180813	Buccal-muscle	Buc	13.82	42	42	20000	P17_2842	Buc_42
FLI-11-17_V5-4	P18/2301	D180814	Forelimb-proximal	FLp	12.52	42	42	20000	P17_2842	FLp_42
FLI-11-17_V5-4	P18/2302	D180815	Foreleg-distal	FLd	12.45	42	42	20000	P17_2842	FLd_42
FLI-11-17_V5-4	P18/2303	D180816	Hindlimp-proximal	HLp	13.82	42	42	20000	P17_2842	HLp_42
FLI-11-17_V5-4	P18/2304	D180817	Hindlimp-distal	HLd	13.72	42	42	20000	P17_2842	HLd_42
FLI-11-17_V5-4	P18/2305	D180818	Diaphragm	Dia	13.24	42	42	20000	P17_2842	Dia_42
FLI-11-17_V5-5	P18/2306	D180819	Brain	Bra	26.26	42	42	14000	P18_1	Bra_42
FLI-11-17_V5-5	P18/2307	D180820	Heart	Hrt	20.31	42	42	14000	P18_1	Hrt_42
FLI-11-17_V5-5	P18/2308	D180821	Lung	Lun	22.8	42	42	14000	P18_1	Lun_42
FLI-11-17_V5-5	P18/2309	D180822	Liver	Liv	27.72	42	42	14000	P18_1	Liv_42
FLI-11-17_V5-5	P18/2310	D180823	Kidney	Kid	28.55	42	42	14000	P18_1	Kid_42
FLI-11-17_V5-5	P18/2311	D180824	Speen	Spl	25.07	42	42	14000	P18_1	Spl_42
FLI-11-17_V5-5	P18/2312	D180825	Tongue	Ton	19.33	42	42	14000	P18_1	Ton_42
FLI-11-17_V5-5	P18/2313	D180826	Buccal-muscle	Buc	15.32	42	42	14000	P18_1	Buc_42
FLI-11-17_V5-5	P18/2314	D180827	Forelimb-proximal	FLp	15.08	42	42	14000	P18_1	FLp_42
FLI-11-17_V5-5	P18/2315	D180828	Foreleg-distal	FLd	15.22	42	42	14000	P18_1	FLd_42
FLI-11-17_V5-5	P18/2316	D180829	Hindlimp-proximal	HLp	16.48	42	42	14000	P18_1	HLp_42
FLI-11-17_V5-5	P18/2317	D180830	Hindlimp-distal	HLd	18.32	42	42	14000	P18_1	HLd_42
FLI-11-17_V5-5	P18/2318	D180831	Diaphragm	Dia	15.7	42	42	14000	P18_1	Dia_42
FLI-11-17_V5-6	P18/2319	D180710	Brain	Bra	29.58	42	42	14000	P18_1	Bra_42
FLI-11-17_V5-6	P18/2320	D180711	Heart	Hrt	21.11	42	42	14000	P18_1	Hrt_42
FLI-11-17_V5-6	P18/2321	D180712	Lung	Lun	25.22	42	42	14000	P18_1	Lun_42
FLI-11-17_V5-6	P18/2322	D180713	Liver	Liv	27.18	42	42	14000	P18_1	Liv_42
FLI-11-17_V5-6	P18/2323	D180714	Kidney	Kid	30.58	42	42	14000	P18_1	Kid_42
FLI-11-17_V5-6	P18/2324	D180715	Speen	Spl	25.04	42	42	14000	P18_1	Spl_42
FLI-11-17_V5-6	P18/2325	D180716	Tongue	Ton	20.32	42	42	14000	P18_1	Ton_42
FLI-11-17_V5-6	P18/2326	D180717	Buccal-muscle	Buc	15.52	42	42	14000	P18_1	Buc_42
FLI-11-17_V5-6	P18/2327	D180718	Forelimb-proximal	FLp	18.86	42	42	14000	P18_1	FLp_42
FLI-11-17_V5-6	P18/2328	D180719	Foreleg-distal	FLd	17.49	42	42	14000	P18_1	FLd_42
FLI-11-17_V5-6	P18/2329	D180720	Hindlimp-proximal	HLp	18.79	42	42	14000	P18_1	HLp_42
FLI-11-17_V5-6	P18/2330	D180721	Hindlimp-distal	HLd	18.69	42	42	14000	P18_1	HLd_42
FLI-11-17_V5-6	P18/2331	D180722	Diaphragm	Dia	18.02	42	42	14000	P18_1	Dia_42
FLI-11-17_V5-7	P18/2332	D180748	Brain	Bra	24.16	42	42	140000	P18_1330	Bra_42
FLI-11-17_V5-7	P18/2333	D180749	Heart	Hrt	16.62	42	42	140000	P18_1330	Hrt_42
FLI-11-17_V5-7	P18/2334	D180750	Lung	Lun	20.32	42	42	140000	P18_1330	Lun_42
FLI-11-17_V5-7	P18/2335	D180751	Liver	Liv	26.53	42	42	140000	P18_1330	Liv_42
FLI-11-17_V5-7	P18/2336	D180752	Kidney	Kid	24.14	42	42	140000	P18_1330	Kid_42
FLI-11-17_V5-7	P18/2337	D180753	Speen	Spl	26.31	42	42	140000	P18_1330	Spl_42
FLI-11-17_V5-7	P18/2338	D180754	Tongue	Ton	15.28	42	42	140000	P18_1330	Ton_42
FLI-11-17_V5-7	P18/2339	D180755	Buccal-muscle	Buc	25.66	42	42	140000	P18_1330	Buc_42
FLI-11-17_V5-7	P18/2340	D180756	Forelimb-proximal	FLp	11.47	42	42	140000	P18_1330	FLp_42
FLI-11-17_V5-7	P18/2341	D180757	Foreleg-distal	FLd	11.62	42	42	140000	P18_1330	FLd_42
FLI-11-17_V5-7	P18/2342	D180758	Hindlimp-proximal	HLp	11.34	42	42	140000	P18_1330	HLp_42
FLI-11-17_V5-7	P18/2343	D180759	Hindlimp-distal	HLd	11.38	42	42	140000	P18_1330	HLd_42
FLI-11-17_V5-7	P18/2344	D180760	Diaphragm	Dia	14.21	42	42	140000	P18_1330	Dia_42
FLI-11-17_V5-8	P18/2345	D180761	Brain	Bra	18.78	42	42	140000	P18_1330	Bra_42
FLI-11-17_V5-8	P18/2346	D180762	Heart	Hrt	15.12	42	42	140000	P18_1330	Hrt_42
FLI-11-17_V5-8	P18/2347	D180763	Lung	Lun	20.87	42	42	140000	P18_1330	Lun_42
FLI-11-17_V5-8	P18/2348	D180764	Liver	Liv	22.71	42	42	140000	P18_1330	Liv_42
FLI-11-17_V5-8	P18/2349	D180765	Kidney	Kid	26.28	42	42	140000	P18_1330	Kid_42
FLI-11-17_V5-8	P18/2350	D180766	Speen	Spl	24.12	42	42	140000	P18_1330	Spl_42
FLI-11-17_V5-8	P18/2351	D180767	Tongue	Ton	13.22	42	42	140000	P18_1330	Ton_42
FLI-11-17_V5-8	P18/2352	D180768	Buccal-muscle	Buc	10.37	42	42	140000	P18_1330	Buc_42
FLI-11-17_V5-8	P18/2353	D180769	Forelimb-proximal	FLp	10.3	42	42	140000	P18_1330	FLp_42
FLI-11-17_V5-8	P18/2354	D180770	Foreleg-distal	FLd	10.13	42	42	140000	P18_1330	FLd_42
FLI-11-17_V5-8	P18/2355	D180795	Hindlimp-proximal	HLp	9.41	42	42	140000	P18_1330	HLp_42
FLI-11-17_V5-8	P18/2356	D180796	Hindlimp-distal	HLd	11.42	42	42	140000	P18_1330	HLd_42
FLI-11-17_V5-8	P18/2357	D180797	Diaphragm	Dia	13.63	42	42	140000	P18_1330	Dia_42
FLI-11-17_V5-9	P18/2358	D180798	Brain	Bra	28.39	42	42	26000	P18_2102	Bra_42
FLI-11-17_V5-9	P18/2359	D180799	Heart	Hrt	18.93	42	42	26000	P18_2102	Hrt_42
FLI-11-17_V5-9	P18/2360	D180800	Lung	Lun	21.35	42	42	26000	P18_2102	Lun_42
FLI-11-17_V5-9	P18/2361	D180801	Liver	Liv	27.48	42	42	26000	P18_2102	Liv_42
FLI-11-17_V5-9	P18/2362	D180802	Kidney	Kid	32.26	42	42	26000	P18_2102	Kid_42
FLI-11-17_V5-9	P18/2363	D180803	Speen	Spl	25.52	42	42	26000	P18_2102	Spl_42
FLI-11-17_V5-9	P18/2364	D180804	Tongue	Ton	17.54	42	42	26000	P18_2102	Ton_42
FLI-11-17_V5-9	P18/2365	D180805	Buccal-muscle	Buc	15.71	42	42	26000	P18_2102	Buc_42
FLI-11-17_V5-9	P18/2366	D180806	Forelimb-proximal	FLp	16.2	42	42	26000	P18_2102	FLp_42
FLI-11-17_V5-9	P18/2367	D180807	Foreleg-distal	FLd	15.47	42	42	26000	P18_2102	FLd_42
FLI-11-17_V5-9	P18/2368	D180808	Hindlimp-proximal	HLp	15.16	42	42	26000	P18_2102	HLp_42
FLI-11-17_V5-9	P18/2369	D180809	Hindlimp-distal	HLd	16.22	42	42	26000	P18_2102	HLd_42
FLI-11-17_V5-9	P18/2370	D180810	Diaphragm	Dia	16.74	42	42	26000	P18_2102	Dia_42
FLI-11-17_V5-10	P18/2371	D180840	Brain	Bra	24.86	42	42	26000	P18_2102	Bra_42
FLI-11-17_V5-10	P18/2372	D180841	Heart	Hrt	20.93	42	42	26000	P18_2102	Hrt_42
FLI-11-17_V5-10	P18/2373	D180842	Lung	Lun	21.74	42	42	26000	P18_2102	Lun_42
FLI-11-17_V5-10	P18/2374	D180843	Liver	Liv	29.06	42	42	26000	P18_2102	Liv_42
FLI-11-17_V5-10	P18/2375	D180844	Kidney	Kid	32.74	42	42	26000	P18_2102	Kid_42
FLI-11-17_V5-10	P18/2376	D180845	Speen	Spl	NA	42	42	26000	P18_2102	Spl_42
FLI-11-17_V5-10	P18/2377	D180846	Tongue	Ton	NA	42	42	26000	P18_2102	Ton_42
FLI-11-17_V5-10	P18/2378	D180847	Buccal-muscle	Buc	NA	42	42	26000	P18_2102	Buc_42
FLI-11-17_V5-10	P18/2379	D180848	Forelimb-proximal	FLp	NA	42	42	26000	P18_2102	FLp_42
FLI-11-17_V5-10	P18/2380	D180849	Foreleg-distal	FLd	NA	42	42	26000	P18_2102	FLd_42
FLI-11-17_V5-10	P18/2381	D180850	Hindlimp-proximal	HLp	NA	42	42	26000	P18_2102	HLp_42
FLI-11-17_V5-10	P18/2382	D180851	Hindlimp-distal	HLd	NA	42	42	26000	P18_2102	HLd_42
FLI-11-17_V5-10	P18/2383	D180852	Diaphragm	Dia	NA	42	42	26000	P18_2102	Dia_42
